# Supplementary material for: Transcriptome-Based SNP Discovery and Validation in the Hybrid Zone of the Neotropical Annual Fish Genus Austrolebias
Source: Genes (Basel). 2019 Oct 11;10(10):789. doi: 10.3390/genes10100789 (PMC6826752; doi:10.3390/genes10100789)
Supplement: Supplementary file 1 [file genes-10-00789-s001.zip]

Archive with 7 entries (6 files):
- genes-572550-supplementary-proof/
- genes-572550-supplementary-proof/Table S1 List of samples.docx
- genes-572550-supplementary-proof/Table S2 Raw data Transcriptomes.docx
- genes-572550-supplementary-proof/Table S3 selected 106 loci.docx
- genes-572550-supplementary-proof/Table S4 Allele frequencies.docx
- genes-572550-supplementary-proof/Table S5  Departure from HWE.docx
- genes-572550-supplementary-proof/Table S6 Cytb.docx
